# Supplementary material for: Ultra-High Strength and Specific Strength in Ti61Al16Cr10Nb8V5 Multi-Principal Element Alloy: Quasi-Static and Dynamic Deformation and Fracture Mechanisms
Source: Materials (Basel). 2025 Jul 10;18(14):3245. doi: 10.3390/ma18143245 (PMC12298045; doi:10.3390/ma18143245)
Supplement: Supplementary file 1 [file materials-18-03245-s001.zip]

Archive with 1 entries (1 files):
- materials-3727624-supplementary.pdf
